# Supplementary material for: Identification of OPTN p.(Asn51Thr): A novel pathogenic variant in primary open-angle glaucoma
Source: Genet Med Open. 2023 Oct 31;2:100839. doi: 10.1016/j.gimo.2023.100839 (PMC11613796; doi:10.1016/j.gimo.2023.100839)
Supplement: Supplementary Table 3 [file mmc3.xlsx]

## Sheet: HGVS_table
Supplementary Table 3. HGVS table of POAG-related rare variants within MYOC and OPTN identified in this study
Symbol	Name	HGNC ID	Genome build	Genomic change	Transcript change	Protein change
MYOC	myocilin	HGNC:7610	GRCh38	NC_000001.11:g.171652597A>C	NM_000261.2:c.15T>G	NP_000252.1:p.(Cys5Trp)
MYOC	myocilin	HGNC:7610	GRCh38	NC_000001.11:g.171652578C>G	NM_000261.2:c.34G>C	NP_000252.1:p.(Gly12Arg)
MYOC	myocilin	HGNC:7610	GRCh38	NC_000001.11:g.171636673G>A	NM_000261.2:c.767C>T	NP_000252.1:p.(Thr256Met)
MYOC	myocilin	HGNC:7610	GRCh38	NC_000001.11:g.171636562G>A	NM_000261.2:c.878C>T	NP_000252.1:p.(Thr293Met)
OPTN	optineurin	HGNC:17142	GRCh38	NC_000010.11:g.13109274A>C	NM_001008212.2:c.152A>C	NP_001008213.1:p.(Asn51Thr)
OPTN	optineurin	HGNC:17142	GRCh38	NC_000010.11:g.13112486G>A	NM_001008212.2:c.403G>A	NP_001008213.1:p.(Glu135Lys)
OPTN	optineurin	HGNC:17142	GRCh38	NC_000010.11:g.13112509G>C	NM_001008212.2:c.426G>C	NP_001008213.1:p.(Gln142His)
